# Supplementary material for: MethylMasteR: A Comparison and Customization of Methylation-Based Copy Number Variation Calling Software in Cancers Harboring Large Scale Chromosomal Deletions
Source: Front Bioinform. 2022 Apr 12;2:859828. doi: 10.3389/fbinf.2022.859828 (PMC9098103; doi:10.3389/fbinf.2022.859828)
Supplement: Supplementary file 1 [file Table1.xlsx]

## Sheet: Supplementary Table S1.1
routine	time(m)	peak.mem(MiB)
KIRC (n=31)
sesame	12.93	1688.7
hm450	6.83	3606
champ	76.29	3213.7
epicopy	22.86	2362
custom	12.92	1755.4
LGG - neutral (n-25)
sesame	16.6354	2492.3
hm450	11.3363	3311.3
champ	63.5264	3568.7
epicopy	18.7826	3797.8
custom	16.7814	3519.5
LGG - codeletion (n=25)
sesame	15.3994	1333.7
hm450	10.282	3425.9
champ	63.0441	2784.5
epicopy	20.9259	2420.9
custom	15.5469	2354.4

## Sheet: Supplementary Table S1.2
sample	routine	state	recall
6042324113_R05C02	sesame	neutral	11.25
6285617026_R02C02	sesame	neutral	13.75
6285617068_R04C02	sesame	neutral	1.75
6285650095_R03C01	sesame	neutral	4
6042324113_R05C02	hm450	neutral	51.4
6285617026_R02C02	hm450	neutral	41.4
6285617068_R04C02	hm450	neutral	50
6285650095_R03C01	hm450	neutral	28.2
6929718090_R02C02	hm450	neutral	57.6
6042324113_R05C02	champ	neutral	67.6
6285617026_R02C02	champ	neutral	57.2
6285617068_R04C02	champ	neutral	84.8
6285650095_R03C01	champ	neutral	78.2
6929718090_R02C02	champ	neutral	72.6
6042324113_R05C02	epicopy	neutral	67.2
6285617026_R02C02	epicopy	neutral	55.8
6285617068_R04C02	epicopy	neutral	84.2
6285650095_R03C01	epicopy	neutral	76.6
6929718090_R02C02	epicopy	neutral	72.6
6042324113_R05C02	custom	neutral	67.2
6285617026_R02C02	custom	neutral	54.6
6285617068_R04C02	custom	neutral	81.4
6285650095_R03C01	custom	neutral	66.6
6929718090_R02C02	custom	neutral	70.2
6285617026_R02C02	sesame	gain	2
6285617068_R04C02	sesame	gain	2
6285617068_R04C02	hm450	gain	6
6042324113_R05C02	champ	gain	0.4
6285617026_R02C02	champ	gain	1
6285617068_R04C02	champ	gain	0.2
6285650095_R03C01	champ	gain	0
6929718090_R02C02	champ	gain	0
6042324113_R05C02	epicopy	gain	0
6285617026_R02C02	epicopy	gain	0.25
6285617068_R04C02	epicopy	gain	1
6929718090_R02C02	epicopy	gain	0
6285617026_R02C02	custom	gain	1.33333
6285617068_R04C02	custom	gain	1.33333
6285650095_R03C01	custom	gain	18.3333
6042324113_R05C02	sesame	loss	2.8
6285617026_R02C02	sesame	loss	4
6285617068_R04C02	sesame	loss	2.6
6285650095_R03C01	sesame	loss	2.4
6929718090_R02C02	sesame	loss	3.6
6042324113_R05C02	hm450	loss	12.4
6285617026_R02C02	hm450	loss	10.2
6285617068_R04C02	hm450	loss	16.2
6285650095_R03C01	hm450	loss	21
6929718090_R02C02	hm450	loss	10.8
6042324113_R05C02	champ	loss	2.4
6285617026_R02C02	champ	loss	0.6
6285617068_R04C02	champ	loss	0.4
6285650095_R03C01	champ	loss	0.2
6929718090_R02C02	champ	loss	4
6042324113_R05C02	epicopy	loss	0
6285617026_R02C02	epicopy	loss	0.25
6285617068_R04C02	epicopy	loss	0.25
6285650095_R03C01	epicopy	loss	1.75
6042324113_R05C02	custom	loss	3
6285617026_R02C02	custom	loss	1.2
6285617068_R04C02	custom	loss	2.6
6285650095_R03C01	custom	loss	0
6929718090_R02C02	custom	loss	3.6

## Sheet: Supplementary Table S1.3
sample	routine	state	recall
6042316060_R01C01	sesame	neutral	0.277778
6042316079_R03C02	sesame	neutral	0.111111
6042316122_R05C02	sesame	neutral	0.0865801
6285609049_R04C01	sesame	neutral	0.0188679
6285633003_R02C02	sesame	neutral	0.0593607
6285633006_R03C01	sesame	neutral	0.211538
6285633067_R05C01	sesame	neutral	0.20915
6285633068_R06C01	sesame	neutral	0.0763359
6285633075_R05C01	sesame	neutral	0.216667
7310440001_R01C02	sesame	neutral	0.161677
7310440001_R06C02	sesame	neutral	0.17801
7310440061_R01C01	sesame	neutral	0.151961
8784241041_R01C01	sesame	neutral	0.198864
8784241041_R06C02	sesame	neutral	0.42
8784241056_R04C02	sesame	neutral	0.412162
8784241056_R05C01	sesame	neutral	0.379085
9305216114_R03C01	sesame	neutral	0.488636
9305216132_R02C01	sesame	neutral	0.379747
9422491076_R02C01	sesame	neutral	0.371795
9422491076_R04C02	sesame	neutral	0.307263
9426020034_R02C02	sesame	neutral	0.443299
9426020034_R04C01	sesame	neutral	0.286585
9426020035_R06C02	sesame	neutral	0.5
6042316060_R01C01	hm450	neutral	0.587302
6042316079_R03C02	hm450	neutral	0.786325
6042316122_R05C02	hm450	neutral	0.805195
6285609049_R01C01	hm450	neutral	0.774809
6285609049_R04C01	hm450	neutral	0.72327
6285633003_R02C02	hm450	neutral	0.744292
6285633006_R01C01	hm450	neutral	0.694581
6285633006_R03C01	hm450	neutral	0.641026
6285633067_R05C01	hm450	neutral	0.555556
6285633068_R06C01	hm450	neutral	0.770992
6285633075_R05C01	hm450	neutral	0.538889
7310440001_R01C02	hm450	neutral	0.682635
7310440001_R06C02	hm450	neutral	0.780105
7310440061_R01C01	hm450	neutral	0.794118
8784241041_R01C01	hm450	neutral	0.664773
8784241041_R06C02	hm450	neutral	0.68
8784241056_R04C02	hm450	neutral	0.837838
8784241056_R05C01	hm450	neutral	0.738562
9305216114_R03C01	hm450	neutral	0.818182
9305216132_R02C01	hm450	neutral	0.613924
9422491076_R02C01	hm450	neutral	0.698718
9422491076_R04C02	hm450	neutral	0.648045
9426020034_R02C02	hm450	neutral	0.623711
9426020034_R04C01	hm450	neutral	0.646341
9426020035_R06C02	hm450	neutral	0.72
6042316060_R01C01	champ	neutral	0.952381
6042316079_R03C02	champ	neutral	0.965812
6042316122_R05C02	champ	neutral	0.987013
6285609049_R01C01	champ	neutral	1
6285609049_R04C01	champ	neutral	0.987421
6285633003_R02C02	champ	neutral	0.96347
6285633006_R01C01	champ	neutral	0.980296
6285633006_R03C01	champ	neutral	0.980769
6285633067_R05C01	champ	neutral	0.980392
6285633068_R06C01	champ	neutral	0.977099
6285633075_R05C01	champ	neutral	0.944444
7310440001_R01C02	champ	neutral	1
7310440001_R06C02	champ	neutral	0.968586
7310440061_R01C01	champ	neutral	0.990196
8784241041_R01C01	champ	neutral	0.971591
8784241041_R06C02	champ	neutral	0.98
8784241056_R04C02	champ	neutral	0.966216
8784241056_R05C01	champ	neutral	0.954248
9305216114_R03C01	champ	neutral	0.954545
9305216132_R02C01	champ	neutral	0.968354
9422491076_R02C01	champ	neutral	0.961538
9422491076_R04C02	champ	neutral	0.932961
9426020034_R02C02	champ	neutral	0.974227
9426020034_R04C01	champ	neutral	0.945122
9426020035_R06C02	champ	neutral	0.926667
6042316060_R01C01	epicopy	neutral	0.952381
6042316079_R03C02	epicopy	neutral	0.948718
6042316122_R05C02	epicopy	neutral	1
6285609049_R01C01	epicopy	neutral	0.98855
6285609049_R04C01	epicopy	neutral	0.993711
6285633003_R02C02	epicopy	neutral	0.981735
6285633006_R01C01	epicopy	neutral	0.995074
6285633006_R03C01	epicopy	neutral	0.980769
6285633067_R05C01	epicopy	neutral	0.96732
6285633068_R06C01	epicopy	neutral	0.969466
6285633075_R05C01	epicopy	neutral	0.933333
7310440001_R01C02	epicopy	neutral	1
7310440001_R06C02	epicopy	neutral	0.984293
7310440061_R01C01	epicopy	neutral	0.990196
8784241041_R01C01	epicopy	neutral	0.994318
8784241041_R06C02	epicopy	neutral	0.966667
8784241056_R04C02	epicopy	neutral	1
8784241056_R05C01	epicopy	neutral	1
9305216114_R03C01	epicopy	neutral	0.977273
9305216132_R02C01	epicopy	neutral	0.981013
9422491076_R02C01	epicopy	neutral	0.980769
9422491076_R04C02	epicopy	neutral	0.927374
9426020034_R02C02	epicopy	neutral	0.938144
9426020034_R04C01	epicopy	neutral	1
9426020035_R06C02	epicopy	neutral	0.953333
6042316060_R01C01	custom	neutral	0.880952
6042316079_R03C02	custom	neutral	0.940171
6042316122_R05C02	custom	neutral	0.952381
6285609049_R01C01	custom	neutral	0.98855
6285609049_R04C01	custom	neutral	0.968553
6285633003_R02C02	custom	neutral	0.96347
6285633006_R01C01	custom	neutral	0.955665
6285633006_R03C01	custom	neutral	0.955128
6285633067_R05C01	custom	neutral	0.915033
6285633068_R06C01	custom	neutral	0.961832
6285633075_R05C01	custom	neutral	0.922222
7310440001_R01C02	custom	neutral	0.958084
7310440001_R06C02	custom	neutral	0.95288
7310440061_R01C01	custom	neutral	0.941176
8784241041_R01C01	custom	neutral	0.954545
8784241041_R06C02	custom	neutral	0.873333
8784241056_R04C02	custom	neutral	0.939189
8784241056_R05C01	custom	neutral	0.947712
9305216114_R03C01	custom	neutral	0.903409
9305216132_R02C01	custom	neutral	0.936709
9422491076_R02C01	custom	neutral	0.852564
9422491076_R04C02	custom	neutral	0.843575
9426020034_R02C02	custom	neutral	0.85567
9426020034_R04C01	custom	neutral	0.871951
9426020035_R06C02	custom	neutral	0.86
6042316060_R01C01	sesame	gain	0.0128205
6285633067_R05C01	sesame	gain	0.0609756
7310440001_R06C02	sesame	gain	0.166667
8784241041_R06C02	sesame	gain	0.0909091
9305216114_R03C01	sesame	gain	0.0882353
9426020034_R02C02	sesame	gain	0.111111
9426020035_R06C02	sesame	gain	0.145833
6285633067_R05C01	hm450	gain	0.121951
6042316060_R01C01	champ	gain	0.230769
6042316079_R03C02	champ	gain	0.0384615
6042316122_R05C02	champ	gain	0
6285609049_R01C01	champ	gain	0
6285609049_R04C01	champ	gain	0
6285633003_R02C02	champ	gain	0.0689655
6285633006_R01C01	champ	gain	0.0632911
6285633006_R03C01	champ	gain	0.253968
6285633067_R05C01	champ	gain	0.195122
6285633068_R06C01	champ	gain	0.189873
6285633075_R05C01	champ	gain	0.305556
7310440001_R01C02	champ	gain	0.0350877
7310440001_R06C02	champ	gain	0.138889
7310440061_R01C01	champ	gain	0
8784241041_R01C01	champ	gain	0
8784241041_R06C02	champ	gain	0.127273
8784241056_R04C02	champ	gain	0
8784241056_R05C01	champ	gain	0.0727273
9305216114_R03C01	champ	gain	0.156863
9305216132_R02C01	champ	gain	0.0666667
9422491076_R02C01	champ	gain	0.177778
9422491076_R04C02	champ	gain	0.192308
9426020034_R02C02	champ	gain	0.0416667
9426020034_R04C01	champ	gain	0
9426020035_R06C02	champ	gain	0.270833
6042316060_R01C01	epicopy	gain	0.0512821
6042316079_R03C02	epicopy	gain	0.0576923
6042316122_R05C02	epicopy	gain	0.010989
6285609049_R01C01	epicopy	gain	0.00507614
6285609049_R04C01	epicopy	gain	0
6285633003_R02C02	epicopy	gain	0.0172414
6285633006_R03C01	epicopy	gain	0.047619
6285633067_R05C01	epicopy	gain	0.121951
6285633068_R06C01	epicopy	gain	0.113924
6285633075_R05C01	epicopy	gain	0.416667
7310440001_R01C02	epicopy	gain	0
7310440001_R06C02	epicopy	gain	0.111111
7310440061_R01C01	epicopy	gain	0.0322581
8784241041_R06C02	epicopy	gain	0.0727273
8784241056_R04C02	epicopy	gain	0.03125
8784241056_R05C01	epicopy	gain	0
9305216114_R03C01	epicopy	gain	0.0882353
9422491076_R02C01	epicopy	gain	0.0888889
9426020034_R02C02	epicopy	gain	0.152778
9426020035_R06C02	epicopy	gain	0.125
6042316060_R01C01	custom	gain	0.410256
6285633006_R03C01	custom	gain	0.15873
6285633067_R05C01	custom	gain	0.426829
6285633068_R06C01	custom	gain	0.227848
6285633075_R05C01	custom	gain	0.402778
7310440001_R06C02	custom	gain	0.166667
8784241041_R06C02	custom	gain	0.2
8784241056_R05C01	custom	gain	0.0181818
9305216114_R03C01	custom	gain	0.0882353
9422491076_R02C01	custom	gain	0.244444
9422491076_R04C02	custom	gain	0.173077
9426020034_R02C02	custom	gain	0.111111
9426020035_R06C02	custom	gain	0.145833
6042316060_R01C01	sesame	loss	0.0970874
6042316079_R03C02	sesame	loss	0.194805
6042316122_R05C02	sesame	loss	0.033557
6285609049_R04C01	sesame	loss	0.018018
6285633003_R02C02	sesame	loss	0.037037
6285633006_R03C01	sesame	loss	0.12782
6285633067_R05C01	sesame	loss	0.025
6285633068_R06C01	sesame	loss	0.00961538
6285633075_R05C01	sesame	loss	0.0506329
7310440001_R01C02	sesame	loss	0.0789474
7310440001_R06C02	sesame	loss	0.144578
7310440061_R01C01	sesame	loss	0.0289855
8784241041_R01C01	sesame	loss	0.037037
8784241041_R06C02	sesame	loss	0.135593
8784241056_R04C02	sesame	loss	0.0980392
8784241056_R05C01	sesame	loss	0.0882353
9305216114_R03C01	sesame	loss	0.237179
9305216132_R02C01	sesame	loss	0.0677966
9422491076_R02C01	sesame	loss	0.105691
9422491076_R04C02	sesame	loss	0.364444
9426020034_R02C02	sesame	loss	0.155405
9426020034_R04C01	sesame	loss	0.101695
9426020035_R06C02	sesame	loss	0.502732
6042316060_R01C01	hm450	loss	0.485437
6042316079_R03C02	hm450	loss	0.454545
6042316122_R05C02	hm450	loss	0.275168
6285609049_R01C01	hm450	loss	0.215385
6285609049_R04C01	hm450	loss	0.234234
6285633003_R02C02	hm450	loss	0.349206
6285633006_R01C01	hm450	loss	0.29927
6285633006_R03C01	hm450	loss	0.428571
6285633067_R05C01	hm450	loss	0.408333
6285633068_R06C01	hm450	loss	0.298077
6285633075_R05C01	hm450	loss	0.512658
7310440001_R01C02	hm450	loss	0.385965
7310440001_R06C02	hm450	loss	0.295181
7310440061_R01C01	hm450	loss	0.217391
8784241041_R01C01	hm450	loss	0.503704
8784241041_R06C02	hm450	loss	0.474576
8784241056_R04C02	hm450	loss	0.196078
8784241056_R05C01	hm450	loss	0.303922
9305216114_R03C01	hm450	loss	0.282051
9305216132_R02C01	hm450	loss	0.457627
9422491076_R02C01	hm450	loss	0.317073
9422491076_R04C02	hm450	loss	0.551111
9426020034_R02C02	hm450	loss	0.243243
9426020034_R04C01	hm450	loss	0.533898
9426020035_R06C02	hm450	loss	0.398907
6042316060_R01C01	champ	loss	0.0679612
6042316079_R03C02	champ	loss	0.285714
6042316122_R05C02	champ	loss	0
6285609049_R01C01	champ	loss	0
6285609049_R04C01	champ	loss	0
6285633003_R02C02	champ	loss	0.10582
6285633006_R01C01	champ	loss	0.00729927
6285633006_R03C01	champ	loss	0.0676692
6285633067_R05C01	champ	loss	0.00833333
6285633068_R06C01	champ	loss	0.0384615
6285633075_R05C01	champ	loss	0.158228
7310440001_R01C02	champ	loss	0.0438596
7310440001_R06C02	champ	loss	0.114458
7310440061_R01C01	champ	loss	0.00724638
8784241041_R01C01	champ	loss	0.125926
8784241041_R06C02	champ	loss	0.177966
8784241056_R04C02	champ	loss	0.137255
8784241056_R05C01	champ	loss	0.107843
9305216114_R03C01	champ	loss	0.230769
9305216132_R02C01	champ	loss	0.0338983
9422491076_R02C01	champ	loss	0.097561
9422491076_R04C02	champ	loss	0.386667
9426020034_R02C02	champ	loss	0.0675676
9426020034_R04C01	champ	loss	0.186441
9426020035_R06C02	champ	loss	0.289617
6042316060_R01C01	epicopy	loss	0.15534
6042316079_R03C02	epicopy	loss	0.272727
6285609049_R01C01	epicopy	loss	0
6285609049_R04C01	epicopy	loss	0.018018
6285633003_R02C02	epicopy	loss	0.0634921
6285633006_R01C01	epicopy	loss	0.00729927
6285633006_R03C01	epicopy	loss	0.105263
6285633067_R05C01	epicopy	loss	0.0166667
6285633068_R06C01	epicopy	loss	0.00961538
6285633075_R05C01	epicopy	loss	0.170886
7310440001_R01C02	epicopy	loss	0.0175439
7310440001_R06C02	epicopy	loss	0.162651
7310440061_R01C01	epicopy	loss	0.0144928
8784241041_R01C01	epicopy	loss	0.00740741
8784241041_R06C02	epicopy	loss	0.144068
8784241056_R04C02	epicopy	loss	0
9305216114_R03C01	epicopy	loss	0.179487
9305216132_R02C01	epicopy	loss	0
9422491076_R02C01	epicopy	loss	0.0569106
9422491076_R04C02	epicopy	loss	0.293333
9426020034_R02C02	epicopy	loss	0.114865
9426020034_R04C01	epicopy	loss	0.0677966
9426020035_R06C02	epicopy	loss	0.256831
6042316060_R01C01	custom	loss	0.242718
6042316079_R03C02	custom	loss	0.272727
6042316122_R05C02	custom	loss	0.033557
6285609049_R04C01	custom	loss	0.018018
6285633003_R02C02	custom	loss	0.10582
6285633006_R03C01	custom	loss	0.12782
6285633067_R05C01	custom	loss	0.075
6285633068_R06C01	custom	loss	0.00961538
6285633075_R05C01	custom	loss	0.202532
7310440001_R01C02	custom	loss	0.0789474
7310440001_R06C02	custom	loss	0.192771
7310440061_R01C01	custom	loss	0.0289855
8784241041_R01C01	custom	loss	0.037037
8784241041_R06C02	custom	loss	0.194915
8784241056_R04C02	custom	loss	0.0882353
8784241056_R05C01	custom	loss	0.0784314
9305216114_R03C01	custom	loss	0.314103
9305216132_R02C01	custom	loss	0.0508475
9422491076_R02C01	custom	loss	0.170732
9422491076_R04C02	custom	loss	0.382222
9426020034_R02C02	custom	loss	0.182432
9426020034_R04C01	custom	loss	0.161017
9426020035_R06C02	custom	loss	0.551913
